# Supplementary material for: Cognitive dysfunction in type 1 diabetes: role of TREM2 in microglial activation and Aβ pathology
Source: J Neuroinflammation. 2026 Jan 2;23:15. doi: 10.1186/s12974-025-03611-3 (PMC12801531; doi:10.1186/s12974-025-03611-3)
Supplement: Supplementary file 6 — Supplementary Material 6. [file 12974_2025_3611_MOESM6_ESM.xlsx]

## Sheet: GO
Subgroup	ID	Description	GeneRatio	BgRatio	RichFactor	FoldEnrichment	zScore	pvalue	p.adjust	qvalue	geneID	Count
M1	GO:0007264	small GTPase-mediated signal transduction	50/978	444/28928	0.112613	3.33094	9.25874	1.14e-13	2.97e-10	2.17e-10	Elmo1/Dock4/Dock2/Arhgap45/Dennd4a/Dock8/Arhgap22/Rapgef5/Ophn1/Arhgap5/Wasf2/Cyth4/Picalm/Dock10/Akap13/Sipa1l2/Rasgrp3/Cdc42se2/Cyfip1/Sipa1/Sos1/F11r/Cdc42/Tns3/Notch2/Shoc2/Nkiras1/Ralgps2/Vav1/Madd/Gna12/Abca1/Uso1/Sos2/Rab12/Rhoh/Kras/Mapkap1/Arhgap30/Rabgef1/Sema4d/Crkl/Dennd4c/Vav2/Rasal3/Arhgap31/Pik3cg/Brap/Rap2a/Rhoq	50
M1	GO:0030100	regulation of endocytosis	45/978	355/28928	0.126761	3.74942	9.75005	2.87e-14	1.49e-10	1.09e-10	Mertk/Dock2/Numb/Ophn1/Ptprj/Sirpa/Bmp2k/Ptprc/Picalm/Camk1d/Plcg2/Rnf216/Usp46/Pten/Pip4p2/Nckap1l/Hmgb1/Fcer1g/Cdc42/Mib1/Mdm2/Fcgr3/Rubcn/Atad1/Snx12/Rab5b/Sh3gl1/Rabgef1/Cd47/Il15/Btbd9/Btk/Pros1/Tbc1d5/Bin1/Eef2k/Rin3/Gas6/Vamp4/Pacsin2/Arrb2/Ankfy1/Hnrnpk/Caly/Hck	45
M1	GO:0030098	lymphocyte differentiation	43/978	472/28928	0.0911017	2.69467	6.94385	4.91e-09	1.82e-06	1.33e-06	Inpp5d/Mertk/Runx1/Dock2/Ptprj/Ikzf1/Tgfbr2/Ptprc/Dock10/Vsir/Plcl2/Plcg2/Spi1/Pik3r1/Chd7/Irf8/Il6ra/Nckap1l/Sos1/Hmgb1/Fcer1g/Notch2/Vav1/Gon4l/6030468B19Rik/Ptpn2/Cmtm7/Sos2/Rhoh/Xrcc4/Prkdc/Prex1/Il15/Btk/Gpr18/Sp3/Nkap/Pou2f2/Gas6/Clptm1/Rpl22/Il7r/Ctnnb1	43
M1	GO:0048872	homeostasis of number of cells	42/978	431/28928	0.0974478	2.88238	7.36507	1e-09	5.79e-07	4.23e-07	Inpp5d/Mertk/Cx3cr1/Csf1r/Lyn/Ikzf1/Mef2c/Dock10/Cfh/Spi1/Cflar/Mir142hg/Gigyf2/Itgam/Nckap1l/Sos1/Hmgb1/Fcer1g/Adar/Caml/Axin1/Ptpn2/Epsti1/Sos2/Pik3cd/Kras/Ireb2/Prkdc/Cd47/Btk/Ezh1/Sp3/Brd1/P2rx7/Senp1/Tet2/Ubap2l/Ufl1/Ppp2ca/Maea/Tmod3/Il7r	42
M1	GO:0002768	immune response-regulating cell surface receptor signaling pathway	38/978	320/28928	0.11875	3.51247	8.45402	2.14e-11	2.78e-08	2.03e-08	Lyn/Ptprj/Mef2c/Ptprc/Plcl2/Wnk1/Plcg2/Usp46/Pik3r1/Irak2/Pten/Tec/Blnk/Itgam/Nckap1l/Sos1/Hmgb1/Fcer1g/Eif2b4/Lcp2/Traf3/Vav1/Fcgr3/Pik3ap1/Ptpn2/Map3k7/Thy1/Dennd1b/Rabgef1/Cd47/Crkl/Btk/Ube2n/Tax1bp1/Klhl6/Tbk1/Vav2/Irf3	38
M1	GO:0022604	regulation of cell morphogenesis	36/978	284/28928	0.126761	3.74942	8.7099	1.09e-11	1.89e-08	1.38e-08	Hexb/Epb41l2/Numb/Rreb1/Csf1r/Macf1/Picalm/Cdc42se2/Cyfip1/Pias2/Plaa/Pten/Marcks/Cux1/Plekho1/F11r/Cfdp1/Fbxw8/Zmym6/Wdpcp/Gna12/Dnmbp/Diaph1/Prkdc/Larp4/Sema4d/Fmnl3/Ago4/Zranb1/Eef2k/Mecp2/Fes/Hnrnpk/Coro1c/Rhoq/Hck	36
M1	GO:0048193	Golgi vesicle transport	36/978	293/28928	0.122867	3.63425	8.47758	2.71e-11	2.81e-08	2.06e-08	Macf1/Sec24a/Arf3/Cux1/Golga4/Gak/Klhl12/Tfg/Yipf5/Arf4/Preb/Snx1/Vapb/Scfd1/Tbc1d20/Uso1/Stx5a/Lypla1/Arcn1/Ergic2/Snx12/Ap3s2/Lmf1/Tmed5/Gosr1/Rint1/Cope/Vamp4/Vps35l/Exoc2/Sec24c/Bcap31/Ankfy1/Vps29/Vcp/Vapa	36
M1	GO:1903311	regulation of mRNA metabolic process	36/978	320/28928	0.1125	3.32761	7.83197	3.3e-10	2.14e-07	1.56e-07	Mbnl1/Ddx5/Rbm39/Gigyf2/Fip1l1/Pabpc4/Pan3/Parn/Srsf10/Syncrip/Rbmx/Srsf6/Srsf4/Sf1/Cnot3/Rbm3/Tent4b/Hnrnpd/Ythdc1/Fxr2/Son/Mettl16/Pum1/Rbm47/Cnot6l/Rbm33/Ybx1/Paip1/Tut4/Safb2/Cnot6/Ago1/Senp1/Samd4b/Hnrnpk/Nsrp1	36
M1	GO:0002429	immune response-activating cell surface receptor signaling pathway	35/978	302/28928	0.115894	3.428	7.93418	2.58e-10	1.92e-07	1.4e-07	Lyn/Ptprj/Mef2c/Ptprc/Plcl2/Wnk1/Plcg2/Usp46/Pik3r1/Irak2/Pten/Tec/Blnk/Itgam/Nckap1l/Sos1/Hmgb1/Fcer1g/Eif2b4/Lcp2/Traf3/Pik3ap1/Ptpn2/Map3k7/Thy1/Dennd1b/Rabgef1/Cd47/Crkl/Btk/Ube2n/Tax1bp1/Klhl6/Tbk1/Irf3	35
M1	GO:0016236	macroautophagy	34/978	323/28928	0.105263	3.11355	7.14534	5.69e-09	1.95e-06	1.42e-06	Pip4k2a/Hk2/Nipsnap2/Plaa/Rb1cc1/Usp36/Timm23/Ulk2/Csnk2a1/Pik3c2a/Rubcn/Slc25a4/Map3k7/Scfd1/Pafah1b2/Supt5/Rab12/Lypla1/Acbd5/Wipi2/Wdr45b/Vps33a/Stx12/Tbc1d5/Irgm2/Tbk1/Pip4k2b/Ufl1/Calm1/Ctsd/Scoc/Atp13a2/Vcp/Aup1	34
M1	GO:0006909	phagocytosis	32/978	241/28928	0.13278	3.92747	8.53666	4.51e-11	3.91e-08	2.85e-08	Elmo1/Mertk/Dock2/Ptprj/Sirpa/Ptprc/P2ry6/Bin2/Camk1d/Plcg2/Irf8/Cdc42se2/Pten/Pip4p2/Itgam/Nckap1l/Hmgb1/Fcer1g/Anxa3/Cdc42/Vav1/Fcgr3/Abca1/Cd47/Il15/Btk/Pros1/P2rx7/Gas6/Ncf2/Coro1c/Hck	32
M1	GO:0051056	regulation of small GTPase mediated signal transduction	29/978	244/28928	0.118852	3.51551	7.38126	4.92e-09	1.82e-06	1.33e-06	Dock2/Arhgap45/Dennd4a/Dock8/Arhgap22/Ophn1/Cyth4/Picalm/Dock10/Akap13/Sipa1l2/Cdc42se2/Sipa1/Sos1/F11r/Tns3/Notch2/Shoc2/Madd/Abca1/Sos2/Kras/Mapkap1/Rabgef1/Sema4d/Crkl/Dennd4c/Rasal3/Pik3cg	29
M1	GO:0045807	positive regulation of endocytosis	27/978	203/28928	0.133005	3.93412	7.8474	1.41e-09	6.66e-07	4.87e-07	Mertk/Dock2/Ptprj/Sirpa/Ptprc/Picalm/Camk1d/Plcg2/Nckap1l/Fcer1g/Cdc42/Mib1/Fcgr3/Atad1/Sh3gl1/Cd47/Il15/Btk/Pros1/Tbc1d5/Bin1/Eef2k/Gas6/Arrb2/Ankfy1/Hnrnpk/Caly	27
M1	GO:0032675	regulation of interleukin-6 production	24/978	173/28928	0.138728	4.10341	7.65835	4.91e-09	1.82e-06	1.33e-06	Inpp5d/Sirpa/Unc93b1/Plcg2/Tlr7/Havcr2/Il6ra/Trim30a/Pten/Nckap1l/Hmgb1/Fcer1g/C1qtnf4/Cd84/Bsg/Tut4/Rabgef1/Cd47/Btk/P2rx7/Ccr5/Pou2f2/Gas6/Arrb2	24
M1	GO:0006888	endoplasmic reticulum to Golgi vesicle-mediated transport	21/978	125/28928	0.168	4.96923	8.31902	1.33e-09	6.66e-07	4.87e-07	Sec24a/Klhl12/Tfg/Yipf5/Preb/Vapb/Scfd1/Tbc1d20/Uso1/Stx5a/Arcn1/Ergic2/Lmf1/Tmed5/Gosr1/Rint1/Cope/Sec24c/Bcap31/Vcp/Vapa	21
M2	GO:0030098	lymphocyte differentiation	44/633	472/28928	0.0932203	4.26015	10.6812	7.62e-16	1.84e-12	1.22e-12	Inpp5d/Mertk/Ikzf1/Dock2/Runx1/Plcl2/Tgfbr2/Ptprj/Nckap1l/Phf14/Pik3r1/Plcg2/Il6ra/Nfatc1/Dock10/Rhoh/Prex1/Vsir/Vav1/Syk/Dcaf1/Chd7/Cmtm7/Atf2/Cdk6/Mafb/Mink1/Pou2f2/Ighm/Il15/Dnaja3/Opa1/Spi1/Irf8/Mtor/Ppp3cb/Actl6a/Dicer1/Adam17/Pnp/Ptprc/Hmgb1/Fcer1g/Hectd1	44
M2	GO:0007264	small GTPase-mediated signal transduction	43/633	444/28928	0.0968468	4.42589	10.8808	4.17e-16	1.84e-12	1.22e-12	Elmo1/Dock4/Dock8/Arhgap22/Dock2/Ophn1/Arhgap5/Arhgap45/Rapgef5/Cyth4/Dennd4a/Wasf2/Rasgrp3/Picalm/Akap13/Sipa1/Tns3/Dock10/Rhoh/Arhgap12/Vav1/Sgsm3/Itgav/Rap1b/Git2/Rufy1/Rasa4/Cyfip1/Gdi1/Dnaja3/Mras/Sipa1l2/Aif1/Rhobtb1/Dgkz/Uso1/Iqsec2/Ralb/Dlc1/Rab39/Nf1/Map4k4/Kitl	43
M2	GO:1903706	regulation of hemopoiesis	36/633	458/28928	0.0786026	3.59213	8.36362	4.83e-11	2.12e-08	1.41e-08	Inpp5d/Ikzf1/Lyn/Csf1r/Runx1/Inpp4b/Mef2c/Csf3r/Tgfbr2/Nckap1l/Pik3r1/Rhoh/Itgam/Vsir/Syk/Tnfrsf11a/Mapk14/Cdk6/Mafb/Rptor/C1qc/Il15/Opa1/Spi1/Mtor/Actl6a/Ets1/Dicer1/Rassf2/Pnp/Ptprc/Rcor1/Lmo2/Hmgb1/Nf1/Kitl	36
M2	GO:0042113	B cell activation	35/633	323/28928	0.108359	4.952	10.6831	8.42e-15	1.36e-11	9.01e-12	Inpp5d/Ikzf1/Lyn/Mef2c/Plcl2/Ptprj/Nckap1l/Phf14/Pik3r1/Plcg2/Nfatc1/Dock10/Pik3cd/Cd180/Blnk/Syk/Dcaf1/Bank1/Cmtm7/Skap2/Sh3kbp1/Trp53bp1/Pten/Pou2f2/Ighm/Spi1/Cd86/Irf8/Rif1/Adam17/Pnp/Rnf168/Ptprc/Samsn1/Supt6	35
M2	GO:0050867	positive regulation of cell activation	35/633	407/28928	0.0859951	3.92996	8.9038	7.42e-12	5.88e-09	3.91e-09	Inpp5d/Dock8/Csf1r/Runx1/Mef2c/Sirpa/Havcr2/Tgfbr2/Ptprj/Nckap1l/Capn3/Rhoh/Vsir/Vav1/Syk/Sh3kbp1/Trp53bp1/Ighm/Il15/Dnaja3/Opa1/Spi1/Pla2g4a/Cd86/Rps6ka1/Actl6a/Aif1/Rif1/Pnp/Ptprc/Fbxo38/Thy1/Hmgb1/Ywhag/Kitl	35
M2	GO:0050900	leukocyte migration	35/633	409/28928	0.0855746	3.91074	8.86742	8.52e-12	5.88e-09	3.91e-09	Dock8/Lyn/Cx3cr1/Selplg/Csf1r/P2ry12/Camk1d/Csf3r/Sirpa/Lgmn/Ptprj/Myo1f/Nckap1l/Lrch1/Pik3r1/Prex1/Itgam/Wnk1/Vav1/Itga9/Syk/Itga6/Cmklr1/Spi1/Asb2/B4galt1/Aif1/Msn/Adam17/Thy1/Pikfyve/Hmgb1/Fcer1g/Nf1/Kitl	35
M2	GO:0048872	homeostasis of number of cells	35/633	431/28928	0.0812065	3.71112	8.48178	3.68e-11	1.97e-08	1.31e-08	Inpp5d/Mertk/Ikzf1/Lyn/Cx3cr1/Csf1r/Mef2c/Cfh/Nckap1l/Mir142hg/Dock10/Pik3cd/Itgam/Cflar/Mapk14/Cdk6/Mafb/Ptbp3/Ireb2/Dnaja3/Spi1/Ppp3cb/Ets1/Adam17/Rassf2/Rcor1/Lmo2/Hmgb1/Fcer1g/Nf1/P2rx7/Xiap/Atxn2/Kitl/Tcea1	35
M2	GO:0002696	positive regulation of leukocyte activation	32/633	383/28928	0.0835509	3.81826	8.30452	1.25e-10	4.01e-08	2.67e-08	Inpp5d/Dock8/Csf1r/Runx1/Mef2c/Sirpa/Havcr2/Tgfbr2/Nckap1l/Rhoh/Vsir/Vav1/Syk/Sh3kbp1/Trp53bp1/Ighm/Il15/Dnaja3/Opa1/Spi1/Pla2g4a/Cd86/Actl6a/Aif1/Rif1/Pnp/Ptprc/Fbxo38/Thy1/Hmgb1/Ywhag/Kitl	32
M2	GO:0051251	positive regulation of lymphocyte activation	31/633	346/28928	0.0895954	4.09449	8.66124	4.23e-11	2.04e-08	1.36e-08	Inpp5d/Dock8/Csf1r/Runx1/Mef2c/Sirpa/Havcr2/Tgfbr2/Nckap1l/Rhoh/Vsir/Vav1/Syk/Sh3kbp1/Trp53bp1/Ighm/Il15/Dnaja3/Opa1/Spi1/Cd86/Actl6a/Aif1/Rif1/Pnp/Ptprc/Fbxo38/Thy1/Hmgb1/Ywhag/Kitl	31
M2	GO:0006909	phagocytosis	30/633	241/28928	0.124481	5.68878	10.9326	1.79e-14	2.16e-11	1.44e-11	Mertk/Elmo1/Dock2/Camk1d/Sirpa/Bin2/Ptprj/Nckap1l/P2ry6/Plcg2/Anxa3/Hck/Arhgap12/Itgam/Vav1/Syk/Itgav/Pten/Il15/Irf8/Aif1/Pik3ca/Ptprc/Rab7/Pikfyve/Rab39/Hmgb1/Fcer1g/Pros1/P2rx7	30
M2	GO:0022604	regulation of cell morphogenesis	30/633	284/28928	0.105634	4.82745	9.69506	1.38e-12	1.33e-09	8.85e-10	Hexb/Epb41l2/Rreb1/Numb/Csf1r/Macf1/Picalm/Fmnl3/Marcks/Hck/Plekho1/Sh3kbp1/Cux1/Fbxw8/Capzb/Pten/Ighm/Cyfip1/Plxna4/Opa1/Zranb1/Msn/Actr2/Diaph1/Sparc/Hnrnpk/Dlc1/Ankrd27/Brwd3/Caprin1	30
M2	GO:0002573	myeloid leukocyte differentiation	28/633	292/28928	0.0958904	4.38218	8.68821	7.72e-11	2.87e-08	1.91e-08	Inpp5d/Ikzf1/Lyn/Gab2/Csf1r/Runx1/Inpp4b/Mef2c/Lrrk1/Tgfbr2/Pik3r1/Nfatc1/Itgam/Tnfrsf11a/Mapk14/Cdk6/Mafb/Rptor/C1qc/Il15/Ireb2/Nrros/Spi1/Mtor/Rassf2/Fcer1g/Nf1/Kitl	28
M2	GO:0045637	regulation of myeloid cell differentiation	26/633	236/28928	0.110169	5.03473	9.30869	1.68e-11	1.02e-08	6.76e-09	Inpp5d/Ikzf1/Lyn/Csf1r/Runx1/Inpp4b/Mef2c/Csf3r/Nckap1l/Pik3r1/Itgam/Tnfrsf11a/Mapk14/Cdk6/Mafb/Rptor/C1qc/Spi1/Mtor/Ets1/Rassf2/Rcor1/Lmo2/Hmgb1/Nf1/Kitl	26
M2	GO:0097529	myeloid leukocyte migration	26/633	256/28928	0.101562	4.64139	8.753	1.04e-10	3.59e-08	2.39e-08	Lyn/Cx3cr1/Csf1r/P2ry12/Camk1d/Csf3r/Sirpa/Lgmn/Ptprj/Myo1f/Nckap1l/Pik3r1/Prex1/Itgam/Vav1/Itga9/Syk/Cmklr1/Spi1/B4galt1/Aif1/Pikfyve/Hmgb1/Fcer1g/Nf1/Kitl	26
M2	GO:0002262	myeloid cell homeostasis	25/633	232/28928	0.107759	4.92455	8.97681	6.69e-11	2.69e-08	1.79e-08	Inpp5d/Mertk/Ikzf1/Lyn/Csf1r/Cfh/Nckap1l/Pik3cd/Itgam/Cflar/Mapk14/Cdk6/Mafb/Ptbp3/Ireb2/Spi1/Ets1/Adam17/Rcor1/Lmo2/Hmgb1/Fcer1g/Nf1/Kitl/Tcea1	25
M3	GO:0042113	B cell activation	33/485	323/28928	0.102167	6.0938	12.0215	1.34e-16	2.92e-13	1.97e-13	Inpp5d/Lyn/Ikzf1/Plcl2/Ptprc/Skap2/Mef2c/Laptm5/Cd86/Bank1/Tlr4/Mfng/Zfp36l2/Zfp36l1/Ptprj/Themis2/Nckap1l/Blnk/Gpr183/Pik3r1/Plcg2/Nfam1/Prkcd/Tgfb1/Cmtm7/Sh3kbp1/Cd180/Btk/Rnf8/Pik3cd/Pou2f2/Stat6/Notch2	33
M3	GO:0007264	small GTPase-mediated signal transduction	33/485	444/28928	0.0743243	4.4331	9.51946	1.21e-12	6.61e-10	4.44e-10	Dock8/Elmo1/Ophn1/Dock4/Picalm/Dock2/Dennd4a/Arhgap45/Wasf2/Rapgef5/Cyth4/Arhgap25/Akap13/Arhgap12/Arhgap5/Abca1/Arhgap22/Tns3/Camk2d/Git2/F11r/Gmip/Cyfip1/Rhobtb1/Rasgrp3/Arhgap30/Ksr1/Itgb1/Gdi2/Rhoh/Sipa1l2/Rufy1/Notch2	33
M3	GO:0030098	lymphocyte differentiation	33/485	472/28928	0.0699153	4.17012	9.06765	6.39e-12	2.53e-09	1.7e-09	Mertk/Inpp5d/Ikzf1/Plcl2/Ptprc/Dock2/Runx1/Laptm5/Tgfbr2/Il6ra/Vsir/Mfng/B2m/Zfp36l2/Zfp36l1/Fcer1g/Ptprj/Nckap1l/Gpr183/Pik3r1/Plcg2/Nfam1/Prex1/Tgfb1/Dicer1/Cmtm7/Rhoh/Zfp609/Btk/Lgals9/Pou2f2/Stat6/Notch2	33
M3	GO:0045088	regulation of innate immune response	33/485	496/28928	0.0665323	3.96834	8.70734	2.4e-11	8.04e-09	5.41e-09	Lyn/Cfh/Unc93b1/Myo1f/Cd86/Tlr4/Irak2/Pik3ap1/Sqstm1/Pik3r1/Cd300c2/Plcg2/Casp8/Aim2/Rbm47/Tgfb1/Zc3hav1/Hspa8/Becn1/Map3k7/Washc4/Nlrp1b/Trem2/Btk/Lgals9/Trim30a/Parp9/Cnot7/Tlr7/Trim12a/Tifa/Parp14/Ufd1	33
M3	GO:0006909	phagocytosis	32/485	241/28928	0.13278	7.91972	14.086	1.62e-19	7.07e-16	4.75e-16	Mertk/Elmo1/Ptprc/Dock2/Camk1d/Itgam/Arhgap25/Tlr4/Arhgap12/Abca1/P2ry6/Pros1/Fcer1g/Ptprj/Anxa3/Nckap1l/Ncf2/Hck/Pld4/Plcg2/Fcgr1/Tgfb1/Coro1c/Hspa8/Itgb1/Becn1/Clcn3/Snx3/Trem2/Btk/Pip4p2/Sirpa	32
M3	GO:0030100	regulation of endocytosis	32/485	355/28928	0.0901408	5.37648	10.8342	1.38e-14	2.01e-11	1.35e-11	Mertk/Ophn1/Picalm/Ptprc/Dock2/Numb/Camk1d/Bmp2k/Tbc1d5/B2m/Rnf216/Pros1/Bin1/Fcer1g/Ptprj/Nckap1l/Mctp1/Hck/Smap1/Plcg2/Fcgr1/Wasl/Tgfb1/Hspa8/Itgb1/Snx3/Trem2/Btk/Pip4p2/Cblb/Sirpa/Rufy1	32
M3	GO:0050900	leukocyte migration	30/485	409/28928	0.0733496	4.37497	8.97633	1.83e-11	6.62e-09	4.46e-09	Dock8/Lyn/Csf1r/Lgmn/Cx3cr1/Selplg/P2ry12/Lrch1/Camk1d/Csf3r/Wnk1/Myo1f/Itgam/Itga9/Fcer1g/Ptprj/F11r/Nckap1l/Gpr183/Pik3r1/Prex1/Cmklr1/Wasl/Tgfb1/Itgb1/Trem2/Lgals9/Msn/Gcnt1/Sirpa	30
M3	GO:0002768	immune response-regulating cell surface receptor signaling pathway	29/485	320/28928	0.090625	5.40536	10.3478	2.15e-13	1.87e-10	1.26e-10	Lyn/Plcl2/Ptprc/Mef2c/Wnk1/Itgam/Laptm5/Lcp2/Tlr4/Irak2/Pik3ap1/Fcer1g/Ptprj/Sqstm1/Themis2/Nckap1l/Blnk/Pik3r1/Plcg2/Fcgr1/Nfam1/Cmklr1/Lpxn/Map3k7/Dusp3/Trem2/Btk/Cblb/Eif2b3	29
M3	GO:0002274	myeloid leukocyte activation	28/485	279/28928	0.100358	5.98591	10.9277	4.45e-14	4.84e-11	3.26e-11	Lyn/Csf1r/Gab2/C1qa/Cx3cr1/Dock2/Myo1f/Itgam/Lcp2/Tgfbr2/Tlr4/Cd84/Epsti1/Ifngr1/Fcer1g/Anxa3/Plcg2/Prkcd/Tgfb1/Cd37/Rhoh/Trem2/Btk/Lgals9/Ctsc/Crtc3/Ifngr2/Notch2	28
M3	GO:0002429	immune response-activating cell surface receptor signaling pathway	28/485	302/28928	0.0927152	5.53003	10.3338	3.2e-13	2.32e-10	1.56e-10	Lyn/Plcl2/Ptprc/Mef2c/Wnk1/Itgam/Laptm5/Lcp2/Tlr4/Irak2/Pik3ap1/Fcer1g/Ptprj/Sqstm1/Themis2/Nckap1l/Blnk/Pik3r1/Plcg2/Nfam1/Cmklr1/Lpxn/Map3k7/Dusp3/Trem2/Btk/Cblb/Eif2b3	28
M3	GO:0002366	leukocyte activation involved in immune response	27/485	339/28928	0.079646	4.75052	9.07039	2.96e-11	9.19e-09	6.18e-09	Lyn/Gab2/Apbb1ip/Cx3cr1/Plcl2/Ptprc/Dock2/Myo1f/Itgam/Il6ra/Tlr4/Cd84/Mfng/Fcer1g/Anxa3/Nckap1l/Gpr183/Plcg2/Tgfb1/Cd180/Trem2/Btk/Lgals9/Rnf8/Lcp1/Stat6/Notch2	27
M3	GO:0002573	myeloid leukocyte differentiation	26/485	292/28928	0.0890411	5.31089	9.66801	5.72e-12	2.49e-09	1.67e-09	Inpp5d/Lyn/Csf1r/Ikzf1/Gab2/C1qc/Inpp4b/Runx1/Mef2c/Itgam/Tgfbr2/Tlr4/Ubash3b/Epsti1/Zfp36l1/Fcer1g/Mitf/Gpr183/Pik3r1/Casp8/Nrros/L3mbtl3/Tgfb1/Trem2/Rassf2/Notch2	26
M3	GO:0050764	regulation of phagocytosis	18/485	123/28928	0.146341	8.72859	11.2164	2.78e-12	1.35e-09	9.05e-10	Mertk/Ptprc/Dock2/Camk1d/Pros1/Fcer1g/Ptprj/Nckap1l/Hck/Plcg2/Fcgr1/Tgfb1/Hspa8/Snx3/Trem2/Btk/Pip4p2/Sirpa	18
M3	GO:0010324	membrane invagination	16/485	82/28928	0.195122	11.6381	12.5969	4.61e-13	2.87e-10	1.93e-10	Elmo1/Itgam/Arhgap25/Arhgap12/Abca1/Fcer1g/Nckap1l/Plcg2/Fcgr1/Wasl/Becn1/Clcn3/Snx3/Fcho2/Trem2/Sirpa	16
M3	GO:0150146	cell junction disassembly	10/485	30/28928	0.333333	19.8818	13.5115	3.56e-11	1.03e-08	6.95e-09	Tgfbr1/C1qa/Cx3cr1/C1qb/C1qc/Itgam/Pik3r1/Itgb1/Dusp3/Trem2	10
M5	GO:0050900	leukocyte migration	39/470	409/28928	0.0953545	5.86897	12.7447	7.89e-19	1.7e-15	1.14e-15	Dock8/Lyn/P2ry12/Selplg/Csf1r/Ptprj/Cx3cr1/Lrch1/Lgmn/Camk1d/Csf3r/Sirpa/Myo1f/Nckap1l/Itga9/Wnk1/Pik3r1/Prex1/Mtus1/Fcer1g/Itgam/Itga6/Prkca/Syk/Trem2/Gpr183/Nlrp3/Dnm1l/Msn/Cmklr1/Vav1/Spi1/F11r/Tgfb1/Pycard/Rin3/B4galt1/Lgals9/Mapk1	39
M5	GO:1903706	regulation of hemopoiesis	39/470	458/28928	0.0851528	5.24107	11.7574	3.88e-17	5.58e-14	3.72e-14	Inpp5d/Ikzf1/Lyn/Runx1/Csf1r/Csf3r/Inpp4b/Mef2c/Nckap1l/C1qc/Pik3r1/Tgfbr2/Itgam/Vsir/Rptor/Ubash3b/Prkca/Syk/Cdk6/Rhoh/Ptprc/Trem2/Nlrp3/Ets1/Mitf/Casp8/Ap3b1/Hcls1/Tnfrsf11a/Sos2/Rassf2/Spi1/Tgfb1/Tal1/Mafb/Cdc73/Smarcc1/Lgals9/Kat6a	39
M5	GO:0030098	lymphocyte differentiation	37/470	472/28928	0.0783898	4.82481	10.7669	3.58e-15	1.55e-12	1.03e-12	Inpp5d/Mertk/Ikzf1/Runx1/Dock2/Ptprj/Plcl2/Nckap1l/Dock10/Il6ra/Pik3r1/Tgfbr2/Prex1/Fcer1g/Vsir/Ifnar2/Syk/Cdk6/Chd7/Rhoh/Ptprc/Gpr183/Nlrp3/Phf14/Btk/Dock11/Ap3b1/Plcg2/Sos2/Vav1/Spi1/Cmtm7/Tgfb1/Mafb/Pou2f2/Smarcc1/Lgals9	37
M5	GO:0007264	small GTPase-mediated signal transduction	36/470	444/28928	0.0810811	4.99045	10.8896	3.03e-15	1.55e-12	1.03e-12	Dock4/Elmo1/Dock8/Rapgef5/Dock2/Ophn1/Picalm/Arhgap5/Dennd4a/Arhgap45/Arhgap22/Rasgrp3/Dock10/Cyth4/Tns3/Wasf2/Arhgap30/Rhoh/Sipa1/Dock11/Camk2d/Sos2/Vav1/Arfgap1/F11r/Gdi2/Rasa4/Git2/Dennd4c/Ksr1/Grb2/Gmip/Akap13/Rab21/Cyfip1/Arhgap27	36
M5	GO:0045088	regulation of innate immune response	36/470	496/28928	0.0725806	4.46726	10.0097	8.83e-14	2.48e-11	1.66e-11	Lyn/Unc93b1/Myo1f/Pik3r1/Nek7/Cfh/Ncf1/Pik3ap1/Nlrp1b/Irak2/Syk/Trem2/Nlrp3/Rbm47/Btk/Casp8/Trim30a/Ap3b1/Sqstm1/Plcg2/Vav1/Cd86/Trim3/Spi1/Cd300c2/Tlr7/Itch/Tgfb1/Havcr2/Pycard/Parp14/Tlr3/Akirin2/Zc3hav1/Parp9/Lgals9	36
M5	GO:0002573	myeloid leukocyte differentiation	34/470	292/28928	0.116438	7.16666	13.6108	2.95e-19	1.27e-15	8.48e-16	Inpp5d/Ikzf1/Lyn/Runx1/Csf1r/Gab2/Inpp4b/Mef2c/C1qc/Lrrk1/Pik3r1/Tgfbr2/Epsti1/Fcer1g/Itgam/Rptor/Nrros/Ubash3b/Prkca/Cdk6/Trem2/Gpr183/Mitf/Casp8/Ap3b1/Hcls1/Tnfrsf11a/Rassf2/Spi1/Large1/Tgfb1/Tal1/Sh3pxd2a/Mafb	34
M5	GO:1902105	regulation of leukocyte differentiation	34/470	372/28928	0.0913978	5.62544	11.5392	5.27e-16	4.55e-13	3.03e-13	Inpp5d/Ikzf1/Lyn/Runx1/Csf1r/Inpp4b/Nckap1l/C1qc/Pik3r1/Tgfbr2/Itgam/Vsir/Rptor/Ubash3b/Prkca/Syk/Cdk6/Rhoh/Ptprc/Trem2/Nlrp3/Mitf/Casp8/Ap3b1/Hcls1/Tnfrsf11a/Sos2/Rassf2/Spi1/Tgfb1/Tal1/Mafb/Smarcc1/Lgals9	34
M5	GO:0070661	leukocyte proliferation	32/470	378/28928	0.0846561	5.21049	10.5895	3.35e-14	1.11e-11	7.4e-12	Inpp5d/Dock8/Lyn/Csf1r/Ccnd3/Dock2/Mef2c/Plcl2/Nckap1l/Cd37/Tgfbr2/Itgam/Vsir/Ifnar2/Syk/Ptprc/Trem2/Gpr183/Btk/Elf4/Msn/Sos2/Dhps/Prkcd/Cd86/P2rx7/Itch/Tgfb1/Havcr2/Pycard/Lgals9/Mapk1	32
M5	GO:0046651	lymphocyte proliferation	30/470	336/28928	0.0892857	5.49544	10.6517	5.35e-14	1.65e-11	1.1e-11	Inpp5d/Dock8/Lyn/Csf1r/Ccnd3/Dock2/Mef2c/Plcl2/Nckap1l/Cd37/Tgfbr2/Itgam/Vsir/Ifnar2/Syk/Ptprc/Gpr183/Btk/Elf4/Msn/Sos2/Dhps/Prkcd/Cd86/P2rx7/Itch/Tgfb1/Havcr2/Pycard/Lgals9	30
M5	GO:0002274	myeloid leukocyte activation	29/470	279/28928	0.103943	6.39756	11.6424	2.76e-15	1.55e-12	1.03e-12	Lyn/Csf1r/Dock2/Cx3cr1/Gab2/Myo1f/Anxa3/Cd37/C1qa/Tgfbr2/Cd84/Epsti1/Fcer1g/Itgam/Pla2g4a/Syk/Rhoh/Trem2/Btk/Plcg2/Prkcd/Spi1/Tgfb1/Havcr2/Pycard/Lcp2/Tlr3/Stard7/Lgals9	29
M5	GO:0045637	regulation of myeloid cell differentiation	28/470	236/28928	0.118644	7.30242	12.4934	2.74e-16	2.96e-13	1.97e-13	Inpp5d/Ikzf1/Lyn/Runx1/Csf1r/Csf3r/Inpp4b/Mef2c/Nckap1l/C1qc/Pik3r1/Itgam/Rptor/Ubash3b/Prkca/Cdk6/Trem2/Ets1/Mitf/Casp8/Hcls1/Tnfrsf11a/Rassf2/Spi1/Tgfb1/Tal1/Mafb/Cdc73	28
M5	GO:0097529	myeloid leukocyte migration	27/470	256/28928	0.105469	6.49149	11.3417	1.78e-14	6.41e-12	4.27e-12	Lyn/P2ry12/Csf1r/Ptprj/Cx3cr1/Lgmn/Camk1d/Csf3r/Sirpa/Myo1f/Nckap1l/Itga9/Pik3r1/Prex1/Mtus1/Fcer1g/Itgam/Prkca/Syk/Trem2/Dnm1l/Cmklr1/Vav1/Spi1/Rin3/B4galt1/Mapk1	27
M5	GO:0032675	regulation of interleukin-6 production	24/470	173/28928	0.138728	8.53858	12.7807	1.07e-15	7.73e-13	5.15e-13	Inpp5d/Unc93b1/Sirpa/Nckap1l/Il6ra/Cd84/Fcer1g/Bank1/Syk/Trem2/Btk/Elf4/Trim30a/Plcg2/P2rx7/Tlr7/Tgfb1/Havcr2/Pycard/Pou2f2/Tlr3/Ccr5/Akirin2/Lgals9	24
M5	GO:0032635	interleukin-6 production	24/470	182/28928	0.131868	8.11634	12.3766	3.46e-15	1.55e-12	1.03e-12	Inpp5d/Unc93b1/Sirpa/Nckap1l/Il6ra/Cd84/Fcer1g/Bank1/Syk/Trem2/Btk/Elf4/Trim30a/Plcg2/P2rx7/Tlr7/Tgfb1/Havcr2/Pycard/Pou2f2/Tlr3/Ccr5/Akirin2/Lgals9	24
M5	GO:0002761	regulation of myeloid leukocyte differentiation	22/470	154/28928	0.142857	8.79271	12.4608	9.08e-15	3.56e-12	2.37e-12	Inpp5d/Ikzf1/Lyn/Runx1/Csf1r/Inpp4b/C1qc/Pik3r1/Itgam/Rptor/Ubash3b/Prkca/Cdk6/Trem2/Mitf/Casp8/Hcls1/Tnfrsf11a/Rassf2/Tgfb1/Tal1/Mafb	22

## Sheet: KEGG
Subgroup	category	subcategory	ID	Description	GeneRatio	BgRatio	RichFactor	FoldEnrichment	zScore	pvalue	p.adjust	qvalue	geneID	Count
M1	Cellular Processes	Cell motility	mmu04810	Regulation of actin cytoskeleton - Mus musculus (house mouse)	26/488	232/9784	0.112069	2.24689	4.40376	8.92e-05	0.00303278	0.00235779	16419/237860/18718/54004/242687/19241/18708/20430/16409/105855/20662/104099/12540/18645/22324/14673/13367/20663/18707/16653/26396/12929/232807/22325/108083/16403	26
M1	Organismal Systems	Immune system	mmu04062	Chemokine signaling pathway - Mus musculus (house mouse)	24/488	193/9784	0.124352	2.49316	4.80011	3.13e-05	0.00159803	0.00124236	140580/94176/13051/17096/17969/234779/18708/14682/104111/20662/18753/12540/22324/20663/18707/16653/277360/12929/22325/12774/14704/30955/216869/15162	24
M1	Environmental Information Processing	Signal transduction	mmu04015	Rap1 signaling pathway - Mus musculus (house mouse)	24/488	214/9784	0.11215	2.24851	4.23097	0.000163594	0.00419231	0.00325924	238130/54519/12978/217944/244668/18708/240168/14682/20469/16409/104111/12540/18645/16822/22324/11601/12388/18707/16653/26396/12929/22325/12313/12387	24
M1	Cellular Processes	Transport and catabolism	mmu04148	Efferocytosis - Mus musculus (house mouse)	23/488	163/9784	0.141104	2.82903	5.39512	5.68e-06	0.000347481	0.000270143	140580/17289/16419/13051/70839/19261/50769/12262/12259/233571/12260/171285/192187/11863/11303/12215/26396/19344/16423/12929/77573/19128/14456	23
M1	Organismal Systems	Development and regeneration	mmu04380	Osteoclast differentiation - Mus musculus (house mouse)	21/488	136/9784	0.154412	3.09583	5.63903	3.41e-06	0.000261137	0.000203017	21812/12978/14389/19261/21813/16439/17969/234779/20375/18708/21682/17060/16822/14131/26409/18707/17342/12229/15979/21934/17970	21
M1	Organismal Systems	Immune system	mmu04666	Fc gamma R-mediated phagocytosis - Mus musculus (house mouse)	20/488	94/9784	0.212766	4.26578	7.28932	2.66e-08	8.15e-06	6.34e-06	16331/17096/14389/242687/19264/17969/234779/18708/17118/18753/12540/18805/22324/14131/18707/12929/13196/30948/22325/15162	20
M1	Cellular Processes	Transport and catabolism	mmu04140	Autophagy - animal - Mus musculus (house mouse)	20/488	167/9784	0.11976	2.4011	4.18413	0.000237026	0.00518071	0.00402766	18708/12633/19211/12421/15289/29869/18753/100502698/26409/18707/16653/26396/74781/66840/77573/52440/56480/70231/19052/13033	20
M1	Human Diseases	Infectious disease: bacterial	mmu05135	Yersinia infection - Mus musculus (house mouse)	18/488	136/9784	0.132353	2.65357	4.44909	0.000136604	0.00418008	0.00324974	140580/242687/18708/54353/14682/12540/16822/22324/14131/26409/18707/26396/12929/56480/22325/20111/215280/54131	18
M1	Organismal Systems	Immune system	mmu04611	Platelet activation - Mus musculus (house mouse)	17/488	126/9784	0.134921	2.70505	4.41343	0.000164404	0.00419231	0.00325924	54519/17096/70839/16439/234779/108101/18708/14682/104111/14127/21391/16822/19224/14131/18707/12229/30955	17
M1	Environmental Information Processing	Signal transduction	mmu04150	mTOR signaling pathway - Mus musculus (house mouse)	17/488	158/9784	0.107595	2.15719	3.35976	0.00224529	0.0264254	0.020544	18708/19211/20662/29869/277854/64898/20663/18707/16653/227743/26396/268706/73834/17168/20111/66096/66237	17
M1	Organismal Systems	Immune system	mmu04662	B cell receptor signaling pathway - Mus musculus (house mouse)	16/488	84/9784	0.190476	3.81889	5.9447	3.15e-06	0.000261137	0.000203017	16331/17096/234779/18708/240168/17060/20662/26377/22324/83490/20663/18707/16653/26396/12229/22325	16
M1	Organismal Systems	Immune system	mmu04670	Leukocyte transendothelial migration - Mus musculus (house mouse)	16/488	119/9784	0.134454	2.69569	4.26399	0.000264733	0.00540056	0.00419858	11855/17969/234779/18708/20469/16409/16456/12540/22324/21838/12388/74734/18707/22325/17970/12387	16
M1	Organismal Systems	Immune system	mmu04664	Fc epsilon RI signaling pathway - Mus musculus (house mouse)	15/488	66/9784	0.227273	4.55663	6.64233	6.05e-07	9.25e-05	7.19e-05	16331/17096/14389/234779/18708/20662/14127/16822/22324/20663/18707/16653/26396/12229/22325	15
M1	Environmental Information Processing	Signal transduction	mmu04070	Phosphatidylinositol signaling system - Mus musculus (house mouse)	15/488	96/9784	0.15625	3.13268	4.81108	7.4e-05	0.00303278	0.00235779	16331/18718/16439/234515/234779/18708/19211/72519/18704/18707/84095/52858/108083/12313/107650	15
M1	Human Diseases	Cancer: specific types	mmu05220	Chronic myeloid leukemia - Mus musculus (house mouse)	13/488	76/9784	0.171053	3.42947	4.87136	8.58e-05	0.00303278	0.00235779	21812/12394/14389/21813/18708/20662/17246/20663/18707/16653/26396/12929/13557	13
M2	Cellular Processes	Cell motility	mmu04810	Regulation of actin cytoskeleton - Mus musculus (house mouse)	24/332	232/9784	0.103448	3.04861	5.91833	1.07e-06	3.88e-05	2.66e-05	237860/16419/18718/242687/19241/54004/105855/18708/18707/16409/22324/104099/16403/19046/16410/110157/20430/17532/17698/66713/18706/13367/18711/18645	24
M2	Environmental Information Processing	Signal transduction	mmu04015	Rap1 signaling pathway - Mus musculus (house mouse)	23/332	214/9784	0.107477	3.16732	6.00783	9.28e-07	3.83e-05	2.62e-05	238130/54519/217944/12978/240168/14682/20469/18708/18707/16409/16822/22324/26416/215449/110157/17532/70549/244668/18706/64143/106952/18645/17311	23
M2	Organismal Systems	Immune system	mmu04666	Fc gamma R-mediated phagocytosis - Mus musculus (house mouse)	20/332	94/9784	0.212766	6.27019	9.62213	3.19e-11	9.22e-09	6.32e-09	16331/17096/14389/242687/18708/234779/30948/13196/17118/15162/18707/18805/22324/20963/110157/72508/18783/66713/18706/19264	20
M2	Organismal Systems	Immune system	mmu04611	Platelet activation - Mus musculus (house mouse)	20/332	126/9784	0.15873	4.67776	7.78696	7.46e-09	7.19e-07	4.92e-07	54519/17096/70839/14682/21391/18708/234779/108101/18707/19224/16822/16439/20963/26416/19046/215449/18783/70549/18706/14127	20
M2	Organismal Systems	Development and regeneration	mmu04380	Osteoclast differentiation - Mus musculus (house mouse)	20/332	136/9784	0.147059	4.33381	7.33727	2.85e-08	1.65e-06	1.13e-06	21812/14389/12978/19261/21813/18708/234779/18018/18707/17060/16822/16439/20963/21934/21682/26416/20375/19056/18706/26420	20
M2	Cellular Processes	Transport and catabolism	mmu04148	Efferocytosis - Mus musculus (house mouse)	18/332	163/9784	0.110429	3.25434	5.43935	9.93e-06	0.000239191	0.000163787	17289/140580/16419/13051/70839/19261/171285/12260/12259/233571/18018/50769/26416/12262/16410/11491/19349/19128	18
M2	Cellular Processes	Cell growth and death	mmu04218	Cellular senescence - Mus musculus (house mouse)	18/332	182/9784	0.0989011	2.9146	4.88626	4.47e-05	0.000836286	0.000572653	21812/12445/21813/18708/18018/18707/16439/26416/19046/12571/19211/110157/58800/17532/56717/19056/23871/18706	18
M2	Human Diseases	Infectious disease: bacterial	mmu05135	Yersinia infection - Mus musculus (house mouse)	17/332	136/9784	0.125	3.68373	5.90655	3.27e-06	0.000105	7.19e-05	140580/242687/14682/18708/215280/18018/18707/16822/22324/54353/26416/26431/20111/66713/18706/68524/26420	17
M2	Organismal Systems	Immune system	mmu04662	B cell receptor signaling pathway - Mus musculus (house mouse)	16/332	84/9784	0.190476	5.61331	7.9581	1.69e-08	1.22e-06	8.38e-07	16331/17096/240168/83490/18708/234779/18018/18707/17060/26377/22324/20963/242248/110157/19056/18706	16
M2	Environmental Information Processing	Signal transduction	mmu04072	Phospholipase D signaling pathway - Mus musculus (house mouse)	16/332	149/9784	0.107383	3.16455	4.98974	4.38e-05	0.000836286	0.000572653	14389/72318/18708/234779/18707/18805/20963/110157/18783/17532/56717/104418/18706/64143/14127/17311	16
M2	Organismal Systems	Immune system	mmu04664	Fc epsilon RI signaling pathway - Mus musculus (house mouse)	15/332	66/9784	0.227273	6.6977	8.70415	3.71e-09	5.36e-07	3.67e-07	16331/17096/14389/18708/234779/18707/16822/22324/20963/26416/110157/18783/18706/26420/14127	15
M2	Human Diseases	Cancer: specific types	mmu05212	Pancreatic cancer - Mus musculus (house mouse)	14/332	76/9784	0.184211	5.42866	7.2637	2.09e-07	1.01e-05	6.89e-06	21812/21813/18708/18707/18805/12571/110157/72508/56717/107986/18706/64143/17128/26420	14
M2	Human Diseases	Infectious disease: parasitic	mmu05142	Chagas disease - Mus musculus (house mouse)	14/332	103/9784	0.135922	4.00561	5.74692	9.13e-06	0.000239191	0.000163787	21812/21813/14682/12260/12259/14676/18708/18707/12633/26416/12262/52432/18706/26420	14
M2	Human Diseases	Cancer: specific types	mmu05210	Colorectal cancer - Mus musculus (house mouse)	13/332	88/9784	0.147727	4.3535	5.92226	7.55e-06	0.00021822	0.000149428	21812/21813/18708/18707/21416/110157/72508/56717/107986/18706/64143/17128/26420	13
M2	Human Diseases	Cancer: specific types	mmu05221	Acute myeloid leukemia - Mus musculus (house mouse)	11/332	70/9784	0.157143	4.63098	5.7137	2.1e-05	0.000466342	0.000319331	12978/12394/18708/18707/16409/21416/110157/72508/20375/56717/18706	11
M3	Cellular Processes	Transport and catabolism	mmu04144	Endocytosis - Mus musculus (house mouse)	24/258	270/9784	0.0888889	3.37089	6.50132	1.73e-07	1.19e-05	9.14e-06	21812/18805/21813/12774/72318/30948/14972/26431/98366/13196/69178/73178/12343/15481/58194/27681/54198/319277/11772/208650/14964/66700/11842/216724	24
M3	Organismal Systems	Development and regeneration	mmu04380	Osteoclast differentiation - Mus musculus (house mouse)	21/258	136/9784	0.154412	5.85568	9.38407	5.06e-11	1.39e-08	1.07e-08	21812/12978/14389/16822/21813/16439/15979/18412/17342/17060/17970/18708/234779/14129/21803/26409/83433/12229/19261/18707/15980	21
M3	Cellular Processes	Transport and catabolism	mmu04148	Efferocytosis - Mus musculus (house mouse)	17/258	163/9784	0.104294	3.95511	6.26105	1.3e-06	7.17e-05	5.52e-05	17289/140580/12259/13051/16419/12260/70839/12262/192187/11303/233571/19128/108058/21803/50769/19261/218035	17
M3	Human Diseases	Infectious disease: viral	mmu05167	Kaposi sarcoma-associated herpesvirus infection - Mus musculus (house mouse)	17/258	223/9784	0.0762332	2.89095	4.7008	8.28e-05	0.00195962	0.00150769	17096/12524/12774/16439/15979/320207/14972/14702/15162/18708/234779/12370/277360/21416/56208/14964/18707	17
M3	Human Diseases	Infectious disease: bacterial	mmu05152	Tuberculosis - Mus musculus (house mouse)	16/258	180/9784	0.0888889	3.37089	5.28338	2.1e-05	0.000721441	0.000555061	13040/13033/16409/11984/21898/108960/16154/15979/14127/108058/108664/14129/12370/16706/21803/15980	16
M3	Cellular Processes	Cell motility	mmu04810	Regulation of actin cytoskeleton - Mus musculus (house mouse)	16/258	232/9784	0.0689655	2.61534	4.09781	0.000419153	0.00768447	0.00591227	237860/16419/54004/18718/16409/242687/104099/19241/105855/20430/18708/73341/73178/16412/17698/18707	16
M3	Organismal Systems	Immune system	mmu04666	Fc gamma R-mediated phagocytosis - Mus musculus (house mouse)	15/258	94/9784	0.159574	6.05146	8.09859	1.99e-08	2.74e-06	2.11e-06	16331/17096/14389/19264/242687/18805/17118/30948/15162/18708/13196/234779/14129/18753/18707	15
M3	Human Diseases	Infectious disease: parasitic	mmu05142	Chagas disease - Mus musculus (house mouse)	15/258	103/9784	0.145631	5.52269	7.59357	7.09e-08	6.5e-06	5e-06	21812/12259/12260/12262/21813/21898/14676/12633/15979/18708/12370/21803/14682/18707/15980	15
M3	Organismal Systems	Immune system	mmu04611	Platelet activation - Mus musculus (house mouse)	14/258	126/9784	0.111111	4.21361	5.97483	5.46e-06	0.000250227	0.000192519	17096/54519/70839/21391/16822/16439/14127/320207/18708/234779/16412/12229/14682/18707	14
M3	Human Diseases	Infectious disease: bacterial	mmu05135	Yersinia infection - Mus musculus (house mouse)	13/258	136/9784	0.0955882	3.62494	5.07296	5.94e-05	0.00163421	0.00125733	140580/54353/242687/16822/21898/26431/18708/73178/20111/16412/26409/14682/18707	13
M3	Cellular Processes	Transport and catabolism	mmu04142	Lysosome - Mus musculus (house mouse)	12/258	135/9784	0.0888889	3.37089	4.56486	0.000227913	0.00447685	0.00344439	15212/19141/13040/13033/11984/16792/75612/108664/64138/13036/13032/12514	12
M3	Organismal Systems	Immune system	mmu04662	B cell receptor signaling pathway - Mus musculus (house mouse)	11/258	84/9784	0.130952	4.96604	6.0076	1.17e-05	0.000460322	0.000354162	16331/17096/242248/26377/83490/17060/18708/234779/240168/12229/18707	11
M3	Human Diseases	Infectious disease: parasitic	mmu05145	Toxoplasmosis - Mus musculus (house mouse)	11/258	109/9784	0.100917	3.82704	4.88439	0.000135393	0.00286407	0.00220356	12774/21898/16154/15979/320207/12370/21803/15481/16412/26409/15980	11
M3	Organismal Systems	Immune system	mmu04664	Fc epsilon RI signaling pathway - Mus musculus (house mouse)	9/258	66/9784	0.136364	5.17125	5.59551	5.33e-05	0.00163012	0.00125417	16331/17096/14389/16822/14127/18708/234779/12229/18707	9
M3	Human Diseases	Infectious disease: parasitic	mmu05140	Leishmaniasis - Mus musculus (house mouse)	9/258	70/9784	0.128571	4.87575	5.35545	8.55e-05	0.00195962	0.00150769	16409/21898/15979/17970/14129/21803/16412/26409/15980	9
M5	Organismal Systems	Development and regeneration	mmu04380	Osteoclast differentiation - Mus musculus (house mouse)	25/231	136/9784	0.183824	7.78584	12.3916	7.76e-16	2.09e-13	1.35e-13	21812/12978/14389/19261/18708/17969/17970/17060/21813/16439/18707/15976/20963/83433/17342/12229/18412/234779/21934/20375/21803/16822/14784/21682/26413	25
M5	Environmental Information Processing	Signal transduction	mmu04151	PI3K-Akt signaling pathway - Mus musculus (house mouse)	21/231	367/9784	0.0572207	2.42358	4.32246	0.000156036	0.00190789	0.00123186	12978/12445/16419/12986/104099/16194/18708/18707/83490/16403/15976/74370/18750/20963/12571/320207/20663/67168/14784/26413/14710	21
M5	Organismal Systems	Immune system	mmu04666	Fc gamma R-mediated phagocytosis - Mus musculus (house mouse)	20/231	94/9784	0.212766	9.0117	12.1366	3.66e-14	4.93e-12	3.18e-12	16331/17096/14389/18805/18708/17969/18707/15162/17118/242687/18783/18750/20963/19264/234779/30948/230837/18753/22324/26413	20
M5	Organismal Systems	Immune system	mmu04062	Chemokine signaling pathway - Mus musculus (house mouse)	19/231	193/9784	0.0984456	4.16966	6.91563	1.35e-07	6.03e-06	3.89e-06	140580/17096/94176/13051/18708/17969/277360/18707/15162/234779/320207/20663/18753/22324/14773/12774/14784/26413/14710	19
M5	Cellular Processes	Cell motility	mmu04810	Regulation of actin cytoskeleton - Mus musculus (house mouse)	18/231	232/9784	0.0775862	3.28616	5.47994	9.11e-06	0.000204237	0.000131869	237860/16419/54004/18718/19241/105855/104099/18708/18707/242687/16409/16403/17698/20663/22324/73341/26413/20430	18
M5	Organismal Systems	Immune system	mmu04611	Platelet activation - Mus musculus (house mouse)	17/231	126/9784	0.134921	5.71456	8.28238	5.75e-09	3.1e-07	2e-07	54519/17096/70839/18708/108101/16439/18707/21391/14127/18783/20963/12229/234779/320207/19224/16822/26413	17
M5	Cellular Processes	Transport and catabolism	mmu04148	Efferocytosis - Mus musculus (house mouse)	17/231	163/9784	0.104294	4.41739	6.84149	2.75e-07	1.06e-05	6.82e-06	140580/17289/70839/13051/16419/19261/50769/12260/12262/233571/12259/19128/108058/192187/21803/171285/26413	17
M5	Human Diseases	Infectious disease: viral	mmu05167	Kaposi sarcoma-associated herpesvirus infection - Mus musculus (house mouse)	17/231	223/9784	0.0762332	3.22885	5.23546	2.04e-05	0.00039287	0.000253663	17096/18708/277360/16439/18707/15162/15976/20963/12571/12370/234779/320207/12524/142980/12774/26413/14710	17
M5	Organismal Systems	Immune system	mmu04664	Fc epsilon RI signaling pathway - Mus musculus (house mouse)	16/231	66/9784	0.242424	10.2679	11.7472	1.67e-12	1.49e-10	9.64e-11	16331/17096/14389/18708/18707/14127/18783/18750/20963/12229/234779/20663/22324/16822/14784/26413	16
M5	Organismal Systems	Immune system	mmu04662	B cell receptor signaling pathway - Mus musculus (house mouse)	16/231	84/9784	0.190476	8.06761	10.1158	8.53e-11	5.73e-09	3.7e-09	16331/17096/26377/240168/18708/17060/18707/83490/242248/20963/12229/234779/20663/22324/14784/26413	16
M5	Environmental Information Processing	Signal transduction	mmu04072	Phospholipase D signaling pathway - Mus musculus (house mouse)	16/231	149/9784	0.107383	4.54819	6.7865	4.18e-07	1.41e-05	9.08e-06	14389/18805/18708/72318/18707/14127/18783/18750/20963/234779/320207/20663/67168/14784/28169/26413	16
M5	Human Diseases	Cancer: overview	mmu05205	Proteoglycans in cancer - Mus musculus (house mouse)	16/231	204/9784	0.0784314	3.32196	5.21146	2.54e-05	0.000455129	0.000293861	16419/18708/16439/18707/13207/18750/319757/234779/15163/17698/108058/20663/22324/21803/14784/26413	16
M5	Organismal Systems	Immune system	mmu04670	Leukocyte transendothelial migration - Mus musculus (house mouse)	13/231	119/9784	0.109244	4.62701	6.19005	4.31e-06	0.000115947	7.49e-05	11855/18708/17969/17970/18707/16409/18750/74734/20469/234779/17698/22324/16456	13
M5	Human Diseases	Infectious disease: parasitic	mmu05142	Chagas disease - Mus musculus (house mouse)	12/231	103/9784	0.116505	4.93456	6.24204	5.17e-06	0.00012652	8.17e-05	21812/12260/12262/12633/18708/12259/21813/18707/14676/12370/21803/26413	12
M5	Organismal Systems	Immune system	mmu04625	C-type lectin receptor signaling pathway - Mus musculus (house mouse)	12/231	112/9784	0.107143	4.53803	5.85578	1.24e-05	0.00025643	0.000165568	18708/16439/18707/14127/20963/216799/12370/234779/18753/66824/16706/26413	12
