# Supplementary material for: Cognitive dysfunction in type 1 diabetes: role of TREM2 in microglial activation and Aβ pathology
Source: J Neuroinflammation. 2026 Jan 2;23:15. doi: 10.1186/s12974-025-03611-3 (PMC12801531; doi:10.1186/s12974-025-03611-3)
Supplement: Supplementary file 7 — Supplementary Material 7. [file 12974_2025_3611_MOESM7_ESM.xlsx]

## Sheet: Sheet1
term	ratio	pvalue	count	class
GO:0005737~cytoplasm	28.7926	0.000518728	186	CC
GO:0005634~nucleus	25.0774	0.00464292	162	CC
GO:0046872~metal ion binding	20.8978	1.2494e-10	135	MF
GO:0005576~extracellular region	10.8359	1.00309e-06	70	CC
GO:0006357~regulation of transcription by RNA polymerase II	10.5263	6.04912e-10	68	BP
GO:0005739~mitochondrion	10.3715	1.13835e-05	67	CC
GO:0000978~RNA polymerase II cis-regulatory region sequence-specific DNA binding	9.75232	9.98569e-11	63	MF
GO:0005615~extracellular space	9.59752	0.00136296	62	CC
GO:0000981~DNA-binding transcription factor activity RNA polymerase II-specific	9.59752	5.22089e-11	62	MF
GO:0042802~identical protein binding	9.44272	0.00377045	61	MF
GO:0016740~transferase activity	7.89474	0.0165451	51	MF
GO:0003677~DNA binding	7.73994	0.0455793	50	MF
GO:0042995~cell projection	7.12074	0.000195242	46	CC
GO:0005856~cytoskeleton	6.81115	0.00553445	44	CC
GO:0005929~cilium	4.33437	2.17602e-07	28	CC
GO:0001228~DNA-binding transcription activator activity RNA polymerase II-specific	4.17957	9.12445e-05	27	MF
GO:0016491~oxidoreductase activity	4.02477	0.000807904	26	MF
GO:0006629~lipid metabolic process	3.71517	0.0240518	24	BP
GO:0007283~spermatogenesis	3.40557	0.00352316	22	BP
GO:0045087~innate immune response	3.25077	0.00670891	21	BP
GO:0002376~immune system process	3.25077	0.00802643	21	BP
GO:0006954~inflammatory response	3.09598	0.000609727	20	BP
GO:0062023~collagen-containing extracellular matrix	2.94118	0.000247459	19	CC
GO:0043065~positive regulation of apoptotic process	2.78638	0.00239344	18	BP
GO:0008285~negative regulation of cell population proliferation	2.63158	0.00577967	17	BP
GO:0031514~motile cilium	2.47678	2.24714e-05	16	CC
GO:0001227~DNA-binding transcription repressor activity RNA polymerase II-specific	2.47678	0.0184699	16	MF
GO:0009617~response to bacterium	2.32198	0.00186105	15	BP
GO:0005125~cytokine activity	2.16718	0.0014462	14	MF
GO:0051897~positive regulation of phosphatidylinositol 3-kinase/protein kinase B signal transduction	2.01238	0.00145059	13	BP
