# Supplementary material for: Cognitive dysfunction in type 1 diabetes: role of TREM2 in microglial activation and Aβ pathology
Source: J Neuroinflammation. 2026 Jan 2;23:15. doi: 10.1186/s12974-025-03611-3 (PMC12801531; doi:10.1186/s12974-025-03611-3)
Supplement: Supplementary file 8 — Supplementary Material 8. [file 12974_2025_3611_MOESM8_ESM.xlsx]

## Sheet: Sheet1
GeneSet	ID	Description	setSize	enrichmentScore	NES	pvalue	p.adjust	qvalues	rank	leading_edge	core_enrichment
HALLMARK_TNFA_SIGNALING_VIA_NFKB	HALLMARK_TNFA_SIGNALING_VIA_NFKB	HALLMARK_TNFA_SIGNALING_VIA_NFKB	177	0.581486	2.69949	1e-16	5e-15	2.94737e-15	2681	tags=46%, list=14%, signal=40%	Cxcl10/Ptx3/Cxcl1/Atf3/Tnf/Bcl3/Fosl1/Maff/Gadd45b/Tnfsf9/Zfp36/Gem/Ppp1r15a/Jun/Lif/Cd44/Klf4/Cdkn1a/Socs3/Hbegf/Plaur/Gadd45a/Myc/Ccn1/Zc3h12a/Cebpd/Ier3/Dusp2/Clcf1/Fos/Nfil3/Cebpb/Spsb1/Efna1/Dusp1/Stat5a/Per1/Nfkbia/Sphk1/Fosb/Kdm6b/Btg1/Pde4b/Yrdc/Ier2/Tlr2/Trip10/Sat1/Tiparp/Serpine1/Rnf19b/Irs2/Icam1/Litaf/Nfkb2/Klf6/Ptger4/Klf9/Trib1/Rhob/Bcl2a1d/Sgk1/Relb/Tgif1/Pnrc1/Ets2/Mcl1/Tnfaip6/S…
HALLMARK_P53_PATHWAY	HALLMARK_P53_PATHWAY	HALLMARK_P53_PATHWAY	192	0.472044	2.20273	3.04599e-10	7.61499e-09	4.48883e-09	3951	tags=39%, list=21%, signal=31%	Atf3/Tnfsf9/Osgin1/Ppp1r15a/Jun/Lif/Ifi30/Klf4/Cdkn1a/Hbegf/Gadd45a/Hmox1/Sfn/Ier3/S100a4/Fos/Sdc1/Txnip/Epha2/Cebpa/Pom121/H1f2/Tchh/Sphk1/Hexim1/Slc7a11/Btg1/Ada/Procr/Nupr1/Inhbb/Sat1/Rnf19b/Plk3/Bak1/Zbtb16/Slc3a2/Tspyl2/Ddit4/Rhbdf2/Ppm1d/Cdkn2aip/Tgfb1/Trib3/Acvr1b/Def6/S100a10/Cgrrf1/Hspa4l/Mxd1/Tm4sf1/Ip6k2/Rxra/Csrnp2/Nudt15/Dnttip2/Stom/Zfp36l1/App/Tob1/Gpx2/Ccnk/Rab40c/Slc19a2/Rrad/Nhl…
HALLMARK_APOPTOSIS	HALLMARK_APOPTOSIS	HALLMARK_APOPTOSIS	150	0.432086	1.95211	1.84718e-06	3.07864e-05	1.81478e-05	2996	tags=31%, list=16%, signal=26%	Atf3/Tnf/Emp1/Gadd45b/Tnfrsf12a/Lgals3/Jun/Cd44/Cdkn1a/Gadd45a/Hmox1/Ier3/Cd14/Hspb1/Pmaip1/Txnip/Nedd9/Plat/Sat1/Bcl2l1/Cdc25b/Tgfbr3/Rhob/Madd/Mcl1/Cdk2/Bmf/Bcl2l11/Sqstm1/Dcn/Btg3/Wee1/Etf1/Brca1/Igf2r/Sptan1/Egr3/Rela/Lmna/Igfbp6/Slc20a1/Timp2/Hmgb2/Gsn/Nefh/App
HALLMARK_HYPOXIA	HALLMARK_HYPOXIA	HALLMARK_HYPOXIA	184	0.38291	1.78744	5.61731e-06	7.02164e-05	4.13907e-05	2487	tags=28%, list=13%, signal=24%	Atf3/Maff/Zfp36/Pim1/Ppp1r15a/Jun/Cdkn1a/Plaur/Has1/Hmox1/Ccn1/Ier3/S100a4/Stbd1/Fos/Nfil3/Aldoa/Efna1/Dusp1/Angptl4/Akap12/Btg1/Adm/Tgm2/Tgfbi/Kdelr3/Cp/Tiparp/Serpine1/Irs2/Ndst1/Anxa2/Slc6a6/Cdkn1c/Sap30/Klf6/Stc1/Hk2/Lox/Ddit4/Siah2/Pnrc1/Gaa/Hk1/Map3k1/Rora/Pfkfb3/Dcn/Pgam2/Ampd3/Xpnpep1
HALLMARK_INFLAMMATORY_RESPONSE	HALLMARK_INFLAMMATORY_RESPONSE	HALLMARK_INFLAMMATORY_RESPONSE	156	0.386921	1.75558	1.94179e-05	0.000194179	0.000114463	3093	tags=33%, list=16%, signal=28%	Cxcl10/Tnfsf9/Il18rap/Lif/Cdkn1a/Hbegf/Plaur/Msr1/Myc/P2ry2/Fzd5/Rgs1/Ccl7/Itga5/Cd14/Nlrp3/Il4ra/Osmr/Nfkbia/Sphk1/C3ar1/Sgms2/Pde4b/Adm/Adrm1/Tlr2/Serpine1/Tapbp/Nod2/Icam1/Klf6/Ptger4/Tnfrsf1b/Cybb/Cmklr1/Ccl17/Slc7a1/Raf1/Fpr1/Mmp14/Tnfaip6/Acvr1b/Atp2a2/Scn1b/Edn1/Mxd1/Rela/Kcnmb2/Kif1b/Abca1/Atp2b1/Csf1
HALLMARK_IL6_JAK_STAT3_SIGNALING	HALLMARK_IL6_JAK_STAT3_SIGNALING	HALLMARK_IL6_JAK_STAT3_SIGNALING	65	0.525851	2.04192	2.84836e-05	0.000237363	0.000139919	2183	tags=38%, list=12%, signal=34%	Cxcl10/Tnf/Pim1/Tnfrsf12a/Jun/Cd44/Socs3/Hmox1/Ccl7/A2m/Cd14/Stat3/Il4ra/Tnfrsf1a/Osmr/Tlr2/Ccr1/Bak1/Cd9/Tnfrsf1b/Myd88/Ltbr/Ptpn11/Tgfb1/Acvr1b
HALLMARK_UV_RESPONSE_UP	HALLMARK_UV_RESPONSE_UP	HALLMARK_UV_RESPONSE_UP	147	0.363688	1.63401	0.000125789	0.000898496	0.00052964	3973	tags=32%, list=21%, signal=26%	Cxcl1/Atf3/Slc6a12/Hmox1/Col2a1/Fos/Fgf18/Aldoa/Prkcd/Apom/Nfkbia/Tchh/Fosb/Btg1/Kcnh2/Slc6a8/Bak1/Cdkn1c/Icam1/Rhob/Ctsl/Ykt6/Furin/Mapk8ip2/Cdk2/Fen1/Mmp14/Bcl2l11/Sqstm1/Btg3/H2ax/Ddx21/Il6st/Eif2s3x/Dnajb1/Ago2/Klhdc3/Rxrb/Cebpg/Tgfbrap1/Rrad/Irf1/Grina/Tfrc/Pdap1/Eif5/Ccne1/Junb
HALLMARK_IL2_STAT5_SIGNALING	HALLMARK_IL2_STAT5_SIGNALING	HALLMARK_IL2_STAT5_SIGNALING	177	0.328757	1.52622	0.000965754	0.00603597	0.00355804	2602	tags=24%, list=14%, signal=21%	Cxcl10/Emp1/Maff/Gadd45b/Pim1/Lif/Cd44/Myc/Hipk2/Nfil3/Itgae/Muc1/Irf4/Serpinc1/Il4ra/Spp1/Ager/Tlr7/Plscr1/Tgm2/Prkch/Cd86/Lrig1/Batf/Slc1a5/Bcl2l1/Glipr2/Cdkn1c/Klf6/Tnfrsf1b/Hk2/Sh3bgrl2/Plpp1/Rhob/Mapkapk2/Furin/Rora/Gpr65/Pus1/Odc1/Igf2r/Mxd1/Arl4a
HALLMARK_TGF_BETA_SIGNALING	HALLMARK_TGF_BETA_SIGNALING	HALLMARK_TGF_BETA_SIGNALING	53	0.47051	1.78725	0.00294171	0.0155404	0.00916065	3973	tags=36%, list=21%, signal=28%	Ppp1r15a/Hipk2/Id1/Smad6/Serpine1/Wwtr1/Cdkn1c/Cdh1/Ski/Furin/Tgif1/Ltbp2/Tgfb1/Ncor2/Slc20a1/Apc/Acvr1/Bmpr1a/Junb
HALLMARK_MTORC1_SIGNALING	HALLMARK_MTORC1_SIGNALING	HALLMARK_MTORC1_SIGNALING	195	0.313411	1.46201	0.00310808	0.0155404	0.00916065	5357	tags=36%, list=28%, signal=26%	Ppp1r15a/Ifi30/Cdkn1a/Ung/Nfil3/Aldoa/Slc7a5/Slc7a11/Nupr1/Slc1a5/Slc6a6/Cd9/Nmt1/Stc1/Hmbs/Nfkbib/Hk2/Ddit4/Ykt6/Gsk3b/Trib3/Sqstm1/Gclc/Atp2a2/Etf1/Sla/Mthfd2/Hspa9/Psme3/Itgb2/Gla/Txnrd1/Hspa5/Psmc2/Lgmn/Tbk1/Psmd13/Edem1/Ifrd1/Map2k3/Bcat1/Tubg1/Actr3/Eprs/Tfrc/Pdap1/Serpinh1/Eif2s2/Psmd12/Hspa4/Pitpnb/Ldlr/Adipor2/Arpc5l/Mcm2/Serp1/Gtf2h1/Uchl5/Psmb5/Glrx/Nfyc/Gbe1/Stip1/Gsr/Ctsc/Hspd1/Mcm4/…
HALLMARK_UNFOLDED_PROTEIN_RESPONSE	HALLMARK_UNFOLDED_PROTEIN_RESPONSE	HALLMARK_UNFOLDED_PROTEIN_RESPONSE	109	0.359142	1.54652	0.00455705	0.0207138	0.0122103	3507	tags=32%, list=19%, signal=26%	Atf3/Bag3/Cebpb/Slc7a5/Herpud1/Eif4ebp1/Kdelr3/Tatdn2/Atf4/Dnajb9/Eif2ak3/Eif4a3/Dctn1/Cks1b/Tspyl2/Ddit4/Nop56/Zbtb17/Nop14/H2ax/Edc4/Khsrp/Eif4g1/Eef2/Mthfd2/Hspa9/Chac1/Hspa5/Cebpg/Atf6/Edem1/Sec31a/Ern1/Nolc1/Hyou1
HALLMARK_PI3K_AKT_MTOR_SIGNALING	HALLMARK_PI3K_AKT_MTOR_SIGNALING	HALLMARK_PI3K_AKT_MTOR_SIGNALING	100	0.353751	1.49689	0.00696484	0.0290202	0.0171066	5759	tags=41%, list=31%, signal=29%	Cdkn1a/Sfn/Tnfrsf1a/Irak4/Nfkbib/Myd88/Prkag1/Ptpn11/Cdk2/Plcg1/Raf1/Gsk3b/Trib3/Sqstm1/Grk2/Sla/Map2k6/Akt1s1/Tbk1/Grb2/Tiam1/Map2k3/Cab39/Prkar2a/Rac1/Mknk2/Actr3/Akt1/Cdkn1b/Fgf17/Rptor/Arf1/Stat2/Pten/Ddit3/Ripk1/Smad2/Vav3/E2f1/Prkcb/Slc2a1
